# Supplementary material for: Genetic Diversity of Grapevine Virus A in Three Australian Vineyards Using Amplicon High Throughput Sequencing (Amplicon-HTS)
Source: Viruses. 2023 Dec 27;16(1):42. doi: 10.3390/v16010042 (PMC10819895; doi:10.3390/v16010042)
Supplement: Supplementary file 1 [file viruses-16-00042-s001.zip]

Archive with 1 entries (1 files):
- viruses-2726190-supplementary.pdf
